# Supplementary material for: Ginsenoside Rc, an Active Component of Panax ginseng, Alleviates Oxidative Stress-Induced Muscle Atrophy via Improvement of Mitochondrial Biogenesis
Source: Antioxidants (Basel). 2023 Aug 7;12(8):1576. doi: 10.3390/antiox12081576 (PMC10451796; doi:10.3390/antiox12081576)
Supplement: Supplementary file 1 [file antioxidants-12-01576-s001.zip]

Archive with 1 entries (1 files):
- antioxidants-2516842-supplementary.pdf
